# Supplementary material for: The Enhanced Growth Performance and Antioxidant Capacity of Juvenile Procambarus clarkii Fed with Microbial Antioxidants
Source: Antioxidants (Basel). 2025 Jan 23;14(2):135. doi: 10.3390/antiox14020135 (PMC11851763; doi:10.3390/antiox14020135)
Supplement: Supplementary file 1 [file antioxidants-14-00135-s001.zip]

Archive with 1 entries (1 files):
- antioxidants-3384793-supplementary.pdf
